# Supplementary material for: Preparation and In Vitro and In Vivo Evaluation of Rectal In Situ Gel of Meloxicam Hydroxypropyl-β-cyclodextrin Inclusion Complex
Source: Molecules. 2023 May 15;28(10):4099. doi: 10.3390/molecules28104099 (PMC10223448; doi:10.3390/molecules28104099)
Supplement: Supplementary file 1 [file molecules-28-04099-s001.zip]

Archive with 1 entries (1 files):
- molecules-2268437-supplementary.pdf
